# Supplementary material for: Comprehensive Evaluation of Usnic Acid as a Potential Drug Candidate for Triple-Negative Breast Cancer: Insights from Transcriptomic, Proteomic, and In Vivo Analyses
Source: Molecules. 2025 Nov 4;30(21):4281. doi: 10.3390/molecules30214281 (PMC12610760; doi:10.3390/molecules30214281)
Supplement: Supplementary file 1 [file molecules-30-04281-s001.zip]

Archive with 1 entries (1 files):
- molecules-3903326-supplementary.pdf
